# Supplementary material for: Polylactide, Processed by a Foaming Method Using Compressed Freon R134a, for Tissue Engineering
Source: Polymers (Basel). 2021 Oct 9;13(20):3453. doi: 10.3390/polym13203453 (PMC8539307; doi:10.3390/polym13203453)
Supplement: Supplementary file 1 [file polymers-13-03453-s001.zip]

Archive with 1 entries (1 files):
- polymers-1386582-SM.pdf
